# Supplementary material for: Aryl Hydrocarbon Receptor Repressor Is Hypomethylated in Psoriasis and Promotes Psoriasis-like Inflammation in HaCaT Cells
Source: Int J Mol Sci. 2021 Nov 24;22(23):12715. doi: 10.3390/ijms222312715 (PMC8657998; doi:10.3390/ijms222312715)
Supplement: Supplementary file 1 [file ijms-22-12715-s001.zip]

Archive with 1 entries (1 files):
- ijms-1441363-supplementary.pdf
